# Supplementary material for: A Pancancer Analysis of the Oncogenic Role of S100 Calcium Binding Protein A7 (S100A7) in Human Tumors
Source: Biology (Basel). 2022 Feb 11;11(2):284. doi: 10.3390/biology11020284 (PMC8869593; doi:10.3390/biology11020284)
Supplement: Supplementary file 1 [file biology-11-00284-s001.zip]

Archive with 1 entries (1 files):
- biology-1497843-supplementary.pdf
